# Supplementary material for: Transcriptome analyses of tumor-adjacent somatic tissues reveal genes co-expressed with transposable elements
Source: Mob DNA. 2019 Sep 3;10:39. doi: 10.1186/s13100-019-0180-5 (PMC6720085; doi:10.1186/s13100-019-0180-5)
Supplement: Supplementary file 2 — Supplementary Table 5. Gene correlated with L1HS 5’ transcript level. The list of genes correlated with L1HS 5’ transcript level in more than one tissue. Gene names, the tissue where the significant correlation was found, coefficient of the gene estimated from the best linear model, p-value for the gene coefficient, q-value, and partial eta-squared for the gene are reported. (XLSX 66 kb) [file 13100_2019_180_MOESM2_ESM.xlsx]

## Sheet: negative
gene	tissue	coefficient	p-value	q-value	partial eta-squared
ABTB1|80325	ESCASTAD	-1.18426	5.10473e-09	2.24681e-07	0.551938
ABTB1|80325	HNSC	-0.962205	2.57233e-06	0.000364238	0.420519
AIF1|199	ESCASTAD	-0.561059	6.64084e-07	1.26712e-05	0.440772
AIF1|199	HNSC	-0.709457	1.34252e-07	0.000145133	0.496405
AIP|9049	ESCASTAD	-1.23307	1.21044e-08	4.53872e-07	0.533912
AIP|9049	HNSC	-1.48731	7.54973e-07	0.000203531	0.453251
BGLAP|632	ESCASTAD	-1.03587	7.56062e-07	1.3968e-05	0.437477
BGLAP|632	HNSC	-1.7489	5.39848e-07	0.000182882	0.470262
C12orf47|51275	ESCASTAD	-1.53585	2.32823e-05	0.000231137	0.466022
C12orf47|51275	THCA	-2.52554	6.68546e-06	0.000452488	0.30602
C19orf42|79086	ESCASTAD	-1.54464	4.52362e-05	0.000396263	0.330166
C19orf42|79086	THCA	-3.34243	3.07852e-06	0.000314084	0.324341
C1QA|712	ESCASTAD	-0.445816	4.57351e-07	9.33925e-06	0.450144
C1QA|712	HNSC	-0.526562	2.66045e-06	0.000369424	0.419594
CCDC107|203260	ESCASTAD	-0.888308	1.39835e-10	1.2391e-08	0.620019
CCDC107|203260	HNSC	-1.01399	3.52102e-06	0.000416598	0.411846
CD14|929	ESCASTAD	-0.523644	1.03322e-05	0.000121519	0.367065
CD14|929	HNSC	-0.500766	9.6676e-07	0.000231195	0.446792
CD320|51293	ESCASTAD	-0.686522	5.45601e-08	1.58689e-06	0.50906
CD320|51293	HNSC	-1.04266	1.14994e-06	0.000245051	0.450388
DTNBP1|84062	ESCASTAD	-1.58661	1.54395e-08	5.53842e-07	0.528705
DTNBP1|84062	HNSC	-1.81523	3.82701e-07	0.000180788	0.470632
ECSIT|51295	ESCASTAD	-1.52788	1.45248e-07	3.57687e-06	0.486145
ECSIT|51295	THCA	-2.54824	5.56311e-06	0.000415746	0.310402
EEF1D|1936	ESCASTAD	-1.32466	1.78257e-05	0.000186496	0.358118
EEF1D|1936	HNSC	-1.37001	1.11961e-07	0.000145133	0.509438
FAM167B|84734	ESCASTAD	-0.980601	2.86919e-08	9.18951e-07	0.515193
FAM167B|84734	HNSC	-0.784753	5.24786e-07	0.000182882	0.462621
FAM176B|55194	ESCASTAD	-0.878925	1.02012e-06	1.78629e-05	0.429798
FAM176B|55194	HNSC	-0.746804	4.73859e-06	0.000486233	0.403531
FAM195B|348262	ESCASTAD	-0.762566	4.34645e-08	1.31021e-06	0.505929
FAM195B|348262	HNSC	-0.863345	8.37089e-07	0.000214484	0.450562
FAM50A|9130	ESCASTAD	-1.67144	2.65537e-08	8.65931e-07	0.525284
FAM50A|9130	HNSC	-1.29285	1.21081e-06	0.00025058	0.449007
FCER1G|2207	ESCASTAD	-0.50427	7.66306e-07	1.41451e-05	0.437134
FCER1G|2207	HNSC	-0.710729	1.29158e-06	0.000254238	0.439134
FUNDC2|65991	ESCASTAD	-0.932857	4.35243e-06	5.93646e-05	0.398429
FUNDC2|65991	THCA	-3.1336	2.28981e-06	0.000277148	0.331218
GLRX5|51218	ESCASTAD	-1.09092	7.29033e-06	9.15994e-05	0.383958
GLRX5|51218	THCA	-3.17183	1.26204e-06	0.000244684	0.344866
GMFG|9535	ESCASTAD	-0.52869	5.87092e-05	0.00049129	0.315925
GMFG|9535	HNSC	-0.731409	1.22808e-06	0.000251734	0.440474
GPBAR1|151306	ESCASTAD	-0.56551	4.24709e-09	1.91235e-07	0.55569
GPBAR1|151306	HNSC	-1.13738	4.55536e-06	0.000473507	0.404641
HAUS7|55559	ESCASTAD	-1.66693	1.60331e-05	0.000171086	0.361232
HAUS7|55559	HNSC	-1.61714	3.87665e-07	0.000180788	0.478748
HINT2|84681	ESCASTAD	-0.714902	3.94281e-05	0.000354919	0.334358
HINT2|84681	THCA	-1.93171	1.67167e-06	0.000262866	0.338458
ICAM2|3384	ESCASTAD	-0.606315	5.95022e-08	1.70301e-06	0.49881
ICAM2|3384	HNSC	-0.627919	4.85288e-06	0.000492667	0.402859
LENG1|79165	ESCASTAD	-1.29912	2.84687e-07	6.23639e-06	0.469806
LENG1|79165	HNSC	-1.89945	7.81108e-09	5.60393e-05	0.569485
LYL1|4066	ESCASTAD	-0.61266	2.75324e-05	0.000264834	0.338652
LYL1|4066	HNSC	-1.01636	6.67849e-07	0.000191655	0.456427
MAD2L2|10459	ESCASTAD	-1.21877	1.17806e-06	2.02595e-05	0.433692
MAD2L2|10459	HNSC	-1.15861	3.85226e-06	0.000438689	0.40934
MFRP|83552	ESCASTAD	-0.748241	1.86765e-09	9.54786e-08	0.57208
MFRP|83552	HNSC	-0.53231	1.45193e-06	0.000262605	0.436012
MIIP|60672	ESCASTAD	-1.3068	1.07983e-05	0.000125696	0.36581
MIIP|60672	HNSC	-1.56786	2.91723e-08	7.58289e-05	0.540714
MRPL16|54948	ESCASTAD	-1.45529	1.80994e-07	4.26674e-06	0.480856
MRPL16|54948	THCA	-2.34717	2.2217e-06	0.000277148	0.331916
N6AMT2|221143	ESCASTAD	-1.00361	1.50378e-05	0.000163189	0.356318
N6AMT2|221143	THCA	-3.1642	1.76734e-06	0.000262866	0.337183
NDUFA1|4694	ESCASTAD	-0.717039	3.16986e-05	0.000297276	0.340966
NDUFA1|4694	THCA	-1.75896	3.86316e-07	0.000176908	0.371231
NDUFA8|4702	ESCASTAD	-1.1379	6.7307e-06	8.58713e-05	0.38622
NDUFA8|4702	THCA	-2.34745	2.31284e-07	0.000140996	0.382347
NDUFB10|4716	ESCASTAD	-0.918848	7.37843e-06	9.24904e-05	0.383618
NDUFB10|4716	THCA	-1.81779	2.4521e-06	0.000283745	0.329633
NDUFB8|4714	ESCASTAD	-1.04785	7.30397e-06	9.17173e-05	0.383905
NDUFB8|4714	THCA	-2.07069	2.1048e-06	0.000271267	0.333164
NUBP1|4682	ESCASTAD	-1.37655	2.06108e-07	4.76294e-06	0.477709
NUBP1|4682	THCA	-3.57462	2.54957e-06	0.000287162	0.328729
OAZ1|4946	ESCASTAD	-0.952605	4.37378e-05	0.000385965	0.331195
OAZ1|4946	HNSC	-1.64289	3.95877e-06	0.000441392	0.41638
OBFC2B|79035	ESCASTAD	-1.28791	1.12173e-05	0.000129523	0.371625
OBFC2B|79035	THCA	-3.03011	6.5794e-06	0.000446714	0.306402
POLR3GL|84265	ESCASTAD	-1.38035	2.6022e-08	8.51172e-07	0.525732
POLR3GL|84265	THCA	-4.06279	6.05943e-06	0.000427597	0.308367
PTGIR|5739	ESCASTAD	-0.761387	1.40885e-07	3.48536e-06	0.486874
PTGIR|5739	HNSC	-0.835139	1.53133e-06	0.000271166	0.434586
RANGRF|29098	ESCASTAD	-1.09725	4.77781e-11	6.32807e-09	0.638305
RANGRF|29098	HNSC	-1.61481	4.77192e-07	0.000182882	0.465045
RENBP|5973	ESCASTAD	-0.813234	4.19212e-09	1.89371e-07	0.555955
RENBP|5973	HNSC	-0.737948	7.56516e-07	0.000203531	0.453198
RNASEH2C|84153	ESCASTAD	-1.09646	1.01899e-07	2.64875e-06	0.486388
RNASEH2C|84153	HNSC	-1.33076	4.11348e-08	7.58289e-05	0.532911
RNF166|115992	ESCASTAD	-1.09473	2.32196e-07	5.23698e-06	0.466798
RNF166|115992	HNSC	-1.37452	7.78209e-07	0.000206783	0.452463
RRAS|6237	ESCASTAD	-0.550959	9.13103e-07	1.62823e-05	0.432651
RRAS|6237	HNSC	-1.10053	4.95568e-07	0.000182882	0.464083
SSU72|29101	BRCA	-3.70622	6.58262e-08	9.44519e-05	0.270541
SSU72|29101	THCA	-2.81282	6.4346e-06	0.000442586	0.306934
STX8|9482	ESCASTAD	-1.03576	5.59741e-05	0.000472073	0.323623
STX8|9482	THCA	-2.28651	5.13214e-06	0.000396462	0.312316
SURF1|6834	ESCASTAD	-1.37291	1.22186e-08	4.57067e-07	0.542192
SURF1|6834	THCA	-2.33846	7.95977e-06	0.000490764	0.301837
TFPT|29844	ESCASTAD	-0.933502	5.52166e-06	7.25092e-05	0.391793
TFPT|29844	HNSC	-1.25025	4.08343e-06	0.000443877	0.407711
THAP7|80764	ESCASTAD	-1.43399	1.637e-08	5.81407e-07	0.53589
THAP7|80764	HNSC	-1.68751	2.1028e-07	0.000145133	0.494086
TSPAN4|7106	ESCASTAD	-0.628247	6.77565e-06	8.62403e-05	0.378952
TSPAN4|7106	HNSC	-0.685957	4.16754e-06	0.000444049	0.407139
TYROBP|7305	ESCASTAD	-0.498122	5.30839e-07	1.04423e-05	0.446417
TYROBP|7305	HNSC	-0.688456	4.44352e-07	0.000182882	0.466857
UQCR11|10975	ESCASTAD	-0.735908	1.46177e-05	0.000159654	0.363936
UQCR11|10975	THCA	-1.57888	5.75654e-06	0.00042565	0.309589
UQCRB|7381	ESCASTAD	-0.872627	3.5061e-05	0.000322901	0.33792
UQCRB|7381	THCA	-2.29115	6.44965e-08	0.000103333	0.409224
ZNF511|118472	ESCASTAD	-1.40062	1.18331e-05	0.000134683	0.489606
ZNF511|118472	THCA	-2.51326	5.52444e-06	0.000414294	0.310567

## Sheet: positive
gene	tissue	coefficient	p-value	q-value	partial eta-squared
AFF4|27125	ESCASTAD	0.979529	2.52223e-05	0.000246307	0.341238
AFF4|27125	HNSC	1.23067	2.51867e-06	0.000361396	0.421097
ANKRD17|26057	ESCASTAD	1.33098	5.56165e-06	7.29251e-05	0.384444
ANKRD17|26057	HNSC	1.29531	1.29936e-06	0.000254238	0.447112
AP1G1|164	ESCASTAD	0.958455	1.33266e-05	0.000147621	0.359795
AP1G1|164	HNSC	1.86568	2.29267e-07	0.000145133	0.483391
AP3B1|8546	ESCASTAD	1.51117	4.39719e-08	1.3218e-06	0.505667
AP3B1|8546	HNSC	1.83976	2.97593e-07	0.000168555	0.476933
ARFGEF1|10565	ESCASTAD	1.37876	7.46237e-07	1.3834e-05	0.43781
ARFGEF1|10565	HNSC	1.47739	3.48519e-07	0.000174835	0.472984
ARID2|196528	ESCASTAD	1.77507	7.0266e-08	1.93717e-06	0.495002
ARID2|196528	HNSC	1.63663	2.82833e-07	0.000164524	0.486708
ASXL2|55252	ESCASTAD	1.06463	4.80676e-05	0.000417497	0.328307
ASXL2|55252	HNSC	0.816079	1.2693e-06	0.000252956	0.447741
ASXL2|55252	THCA	0.919838	5.83407e-06	0.00042565	0.30927
ATP7A|538	ESCASTAD	1.43823	2.45592e-07	5.48327e-06	0.465439
ATP7A|538	HNSC	1.21837	1.72314e-06	0.000281637	0.431414
BRCC3|79184	ESCASTAD	1.53222	2.99833e-07	6.47272e-06	0.460575
BRCC3|79184	HNSC	1.72981	3.79395e-07	0.000180788	0.470851
BRWD3|254065	ESCASTAD	0.874521	2.1356e-08	7.22712e-07	0.521678
BRWD3|254065	THCA	1.53692	1.68864e-06	0.000262866	0.338227
BTAF1|9044	BRCA	1.64894	2.27216e-08	4.44579e-05	0.284044
BTAF1|9044	ESCASTAD	1.06845	3.66687e-06	5.1482e-05	0.403168
C1orf58|148362	ESCASTAD	1.34123	8.65087e-09	3.41012e-07	0.541007
C1orf58|148362	HNSC	1.01441	5.02765e-07	0.000182882	0.463715
C4orf41|60684	ESCASTAD	1.99803	1.65839e-07	3.97037e-06	0.474888
C4orf41|60684	HNSC	2.09585	1.67408e-07	0.000145133	0.491076
CDKL5|6792	ESCASTAD	0.709035	3.2329e-07	6.90294e-06	0.586752
CDKL5|6792	HNSC	0.93986	3.53523e-08	7.58289e-05	0.527499
CHD9|80205	ESCASTAD	1.59641	3.73088e-08	1.15373e-06	0.509355
CHD9|80205	HNSC	1.35304	4.67654e-07	0.000182882	0.473957
CSNK2A1P|283106	BRCA	1.70736	1.40561e-08	3.36143e-05	0.29378
CSNK2A1P|283106	ESCASTAD	1.67716	3.39181e-06	4.8474e-05	0.398003
CSNK2A1P|283106	HNSC	1.36483	2.51724e-06	0.000361396	0.421112
DDI2|84301	ESCASTAD	0.813767	3.12451e-09	1.478e-07	0.561884
DDI2|84301	HNSC	0.819018	2.18183e-06	0.000342136	0.425019
DDI2|84301	THCA	1.40457	1.24318e-06	0.00024436	0.345208
DMXL1|1657	ESCASTAD	1.24593	1.60224e-05	0.000171057	0.354485
DMXL1|1657	HNSC	1.32403	4.22696e-06	0.000448162	0.406743
EGFR|1956	ESCASTAD	0.540314	6.76986e-06	8.62176e-05	0.386056
EGFR|1956	HNSC	0.789648	3.9436e-06	0.000441392	0.416489
ELF1|1997	ESCASTAD	1.33223	2.4813e-06	3.76888e-05	0.406431
ELF1|1997	HNSC	1.2275	1.04641e-06	0.000239595	0.452906
ELK3|2004	ESCASTAD	0.838688	4.72695e-08	1.39943e-06	0.512333
ELK3|2004	THCA	1.35182	4.17566e-06	0.000375049	0.317192
ENTPD5|957	HNSC	1.12889	6.54919e-07	0.000191655	0.456932
ENTPD5|957	THCA	1.95963	2.47614e-06	0.000284995	0.329406
FAM168A|23201	BRCA	1.44405	1.53503e-10	3.30384e-06	0.354827
FAM168A|23201	THCA	1.19655	3.95188e-06	0.000367366	0.318489
FAM199X|139231	ESCASTAD	1.49453	1.70108e-06	2.75695e-05	0.416463
FAM199X|139231	HNSC	1.71346	1.60831e-06	0.000274727	0.43327
FAM45B|55855	ESCASTAD	1.0922	3.03575e-08	9.62275e-07	0.513944
FAM45B|55855	HNSC	1.33985	1.55371e-07	0.000145133	0.492884
GLUD2|2747	ESCASTAD	1.01463	5.08703e-07	1.01191e-05	0.447485
GLUD2|2747	HNSC	1.04634	8.91605e-07	0.00022279	0.448913
GPATCH8|23131	BRCA	2.15888	1.53096e-07	0.000181071	0.255177
GPATCH8|23131	HNSC	1.54497	1.58209e-06	0.000272526	0.433711
GTF2I|2969	ESCASTAD	1.13708	1.34345e-06	2.26184e-05	0.430236
GTF2I|2969	HNSC	0.970627	2.90621e-06	0.000393399	0.425063
HEATR5B|54497	ESCASTAD	1.2078	5.2049e-07	1.03124e-05	0.446911
HEATR5B|54497	HNSC	1.18769	3.07014e-06	0.000400477	0.415646
HERVH-int:ERV1:LTR	ESCASTAD	0.400183	1.57123e-07	3.79546e-06	0.476175
HERVH-int:ERV1:LTR	THCA	3.11531	4.12372e-08	9.08754e-05	0.418374
HUERS-P3b-int:ERV1:LTR	ESCASTAD	1.1277	1.54264e-08	5.53842e-07	0.528724
HUERS-P3b-int:ERV1:LTR	THCA	3.27671	5.48481e-06	0.000414209	0.310738
IARS2|55699	ESCASTAD	1.89276	9.53218e-08	2.51115e-06	0.487945
IARS2|55699	HNSC	2.68808	4.5388e-06	0.000473507	0.404744
IPMK|253430	ESCASTAD	0.528732	5.46516e-05	0.000462914	0.318104
IPMK|253430	THCA	1.48754	7.86495e-06	0.000489241	0.302125
IQGAP1|8826	ESCASTAD	1.15474	7.74671e-09	3.09912e-07	0.551845
IQGAP1|8826	HNSC	1.22826	6.4905e-07	0.000191655	0.457164
KIAA1012|22878	ESCASTAD	1.78349	5.60291e-08	1.61932e-06	0.500181
KIAA1012|22878	HNSC	1.42029	1.24063e-06	0.000251907	0.440204
KLHL11|55175	ESCASTAD	1.09081	4.31806e-05	0.000381674	0.331587
KLHL11|55175	HNSC	1.46092	9.76925e-08	0.000140176	0.512699
L1HS:L1:LINE	ESCASTAD	1.53788	2.45174e-11	4.93166e-09	NA
L1HS:L1:LINE	HNSC	1.0183	2.54246e-06	0.000362393	NA
L1HS:L1:LINE	PRAD	2.2337	8.08338e-09	0.000173979	NA
LMTK2|22853	ESCASTAD	0.660755	2.63626e-05	0.000255472	0.339934
LMTK2|22853	HNSC	0.808093	2.03633e-07	0.000145133	0.486302
LMTK2|22853	THCA	1.12281	2.12396e-06	0.000272108	0.332955
LRBA|987	ESCASTAD	0.931868	1.7753e-08	6.22309e-07	0.525693
LRBA|987	HNSC	1.25871	4.22444e-08	7.58289e-05	0.523458
MamRep605:MamRep605:Unknown	ESCASTAD	2.38799	3.62759e-09	1.67986e-07	0.558882
MamRep605:MamRep605:Unknown	THCA	5.68386	4.29896e-06	0.000379626	0.316506
MAPK1|5594	ESCASTAD	1.56931	2.43304e-05	0.000239553	0.342298
MAPK1|5594	HNSC	2.49677	4.22779e-08	7.58289e-05	0.52344
MAST4|375449	ESCASTAD	0.582363	5.31347e-11	6.67907e-09	0.636534
MAST4|375449	THCA	1.33697	8.26079e-08	0.000118531	0.404103
MED23|9439	ESCASTAD	1.64592	1.00923e-06	1.77321e-05	0.430075
MED23|9439	HNSC	1.63444	1.53707e-06	0.000271166	0.442577
MER20:hAT-Charlie:DNA	ESCASTAD	2.75673	8.51984e-06	0.0001036	0.372524
MER20:hAT-Charlie:DNA	THCA	4.84859	2.27542e-06	0.000277148	0.331364
MER81:hAT-Blackjack:DNA	ESCASTAD	1.45446	1.40893e-06	2.35804e-05	0.421411
MER81:hAT-Blackjack:DNA	THCA	5.64853	1.72536e-06	0.000262866	0.337734
MIR3:MIR:SINE	ESCASTAD	2.28274	2.12529e-08	7.21491e-07	0.521783
MIR3:MIR:SINE	THCA	4.85008	3.62791e-06	0.000354925	0.320498
MYSM1|114803	ESCASTAD	1.08168	3.90118e-07	8.12827e-06	0.461988
MYSM1|114803	HNSC	1.178	5.68146e-07	0.000182882	0.460589
MYSM1|114803	THCA	1.62373	2.0169e-07	0.00013615	0.385283
NCOA2|10499	ESCASTAD	1.02508	2.12459e-09	1.05363e-07	0.569548
NCOA2|10499	THCA	0.835092	2.08761e-06	0.000270672	0.333353
PIAS1|8554	BRCA	1.96238	4.37013e-07	0.00039191	0.238863
PIAS1|8554	ESCASTAD	1.44381	7.65864e-06	9.51166e-05	0.375522
PPP4R2|151987	ESCASTAD	1.77194	5.80963e-06	7.56905e-05	0.383234
PPP4R2|151987	HNSC	1.37088	1.07091e-06	0.000240095	0.444098
RAB3GAP2|25782	ESCASTAD	1.84689	2.29904e-07	5.19227e-06	0.467039
RAB3GAP2|25782	HNSC	1.86657	1.81307e-07	0.000145133	0.489138
RALGAPB|57148	ESCASTAD	1.58804	1.20598e-06	2.06002e-05	0.425465
RALGAPB|57148	HNSC	2.03471	2.26492e-07	0.000145133	0.492247
RASA1|5921	ESCASTAD	2.21642	2.16007e-08	7.29847e-07	0.529839
RASA1|5921	HNSC	1.63336	1.13039e-06	0.000243998	0.450847
RASA2|5922	ESCASTAD	1.03027	5.1558e-07	1.0244e-05	0.454978
RASA2|5922	HNSC	1.09487	1.74568e-06	0.000281637	0.431063
REST|5978	HNSC	0.956866	2.84531e-08	7.58289e-05	0.541276
REST|5978	THCA	0.947899	6.76177e-06	0.000454793	0.305748
RNF111|54778	ESCASTAD	1.76595	2.92191e-08	9.31678e-07	0.51479
RNF111|54778	HNSC	1.69149	3.05963e-07	0.000168852	0.476242
SAMD4B|55095	BRCA	2.27952	4.58612e-08	7.05051e-05	0.23882
SAMD4B|55095	THCA	1.76587	7.18677e-06	0.000470154	0.304289
SBNO1|55206	ESCASTAD	1.39594	4.78691e-09	2.11558e-07	0.553253
SBNO1|55206	HNSC	0.866049	4.6556e-07	0.000182882	0.465673
SCYL2|55681	ESCASTAD	1.43019	5.23526e-07	1.03185e-05	0.446765
SCYL2|55681	HNSC	1.41286	2.03421e-08	7.58289e-05	0.539828
SEC24B|10427	ESCASTAD	1.8333	7.99657e-09	3.18133e-07	0.542653
SEC24B|10427	HNSC	2.10432	3.23463e-07	0.000174047	0.474853
SENP1|29843	ESCASTAD	1.80731	1.05444e-05	0.000123517	0.37341
SENP1|29843	HNSC	2.03859	3.70826e-06	0.000425559	0.418227
SERINC5|256987	ESCASTAD	0.691631	1.82989e-08	6.39361e-07	0.525037
SERINC5|256987	HNSC	0.723335	5.69301e-07	0.000182882	0.460537
SFRS2IP|9169	ESCASTAD	2.27011	8.17557e-07	1.49121e-05	0.443197
SFRS2IP|9169	HNSC	1.8303	1.63573e-07	0.000145133	0.500258
SHPRH|257218	BRCA	1.00345	3.73248e-07	0.000382544	0.241336
SHPRH|257218	HNSC	0.912363	4.11325e-06	0.000444049	0.415296
SNORD116-4|100033416	BRCA	0.84861	1.26997e-07	0.000170591	0.25805
SNORD116-4|100033416	THCA	0.670613	4.74153e-06	0.000389511	0.314191
SP3|6670	ESCASTAD	1.68111	5.12598e-06	6.81028e-05	0.393874
SP3|6670	HNSC	1.92565	5.6001e-07	0.000182882	0.469314
SPG11|80208	ESCASTAD	1.73421	1.78931e-06	2.87528e-05	0.415128
SPG11|80208	HNSC	1.47258	3.90628e-06	0.000440183	0.416758
STRN|6801	ESCASTAD	0.892456	1.14374e-17	2.46168e-13	0.821027
STRN|6801	HNSC	0.69577	8.36214e-07	0.000214484	0.45059
STT3B|201595	ESCASTAD	1.03466	7.56647e-06	9.41348e-05	0.375862
STT3B|201595	HNSC	1.54944	2.16307e-07	0.000145133	0.484822
SYNE2|23224	BRCA	1.63231	2.02515e-08	4.35874e-05	0.285752
SYNE2|23224	ESCASTAD	0.880336	4.9533e-07	9.92644e-06	0.587621
TAB3|257397	ESCASTAD	1.26695	2.36739e-12	1.87844e-09	0.693624
TAB3|257397	HNSC	1.04793	4.14314e-06	0.000444049	0.407304
TANC1|85461	ESCASTAD	0.700781	3.49775e-05	0.000322684	0.337992
TANC1|85461	THCA	1.85327	1.1162e-06	0.000243899	0.347648
TET2|54790	ESCASTAD	1.03654	3.52751e-11	5.3044e-09	0.643312
TET2|54790	HNSC	0.960136	3.18192e-06	0.000403142	0.414657
THE1-int:ERVL-MaLR:LTR	ESCASTAD	0.566668	1.2097e-10	1.14697e-08	0.622539
THE1-int:ERVL-MaLR:LTR	THCA	2.13546	1.51332e-06	0.000260569	0.340734
TRAF6|7189	ESCASTAD	2.08525	5.3093e-10	3.46529e-08	0.596038
TRAF6|7189	HNSC	1.81339	1.67915e-07	0.000145133	0.491003
UBR5|51366	ESCASTAD	1.11632	6.42608e-06	8.25229e-05	0.387528
UBR5|51366	HNSC	1.7905	3.29468e-06	0.000407537	0.421553
UEVLD|55293	ESCASTAD	1.70109	3.05668e-07	6.57232e-06	0.460103
UEVLD|55293	HNSC	1.47165	5.22355e-07	0.000182882	0.46274
YES1|7525	ESCASTAD	1.38657	6.42082e-08	1.80655e-06	0.49707
YES1|7525	HNSC	1.85478	2.7188e-06	0.000375108	0.418998
YY1|7528	ESCASTAD	2.44757	2.34724e-05	0.000232917	0.343354
YY1|7528	HNSC	3.02485	2.34176e-06	0.000361396	0.42309
ZBTB33|10009	ESCASTAD	0.963237	3.18709e-06	4.61303e-05	0.399691
ZBTB33|10009	HNSC	1.59604	4.1632e-06	0.000444049	0.407169
ZDHHC20|253832	ESCASTAD	0.93901	1.87894e-08	6.53319e-07	0.524463
ZDHHC20|253832	THCA	1.05417	4.14123e-06	0.000375049	0.317387
ZMYM2|7750	ESCASTAD	1.41333	1.1611e-07	2.94005e-06	0.483329
ZMYM2|7750	HNSC	1.72667	5.39314e-07	0.000182882	0.470287
ZNF192|7745	BRCA	0.980734	3.58665e-08	5.93811e-05	0.277231
ZNF192|7745	THCA	0.872007	1.60758e-06	0.000262866	0.339353
ZNF654|55279	ESCASTAD	1.22344	6.98078e-06	8.82003e-05	0.378118
ZNF654|55279	HNSC	1.58682	2.76865e-06	0.000379551	0.418498
ZNF800|168850	ESCASTAD	1.67719	2.68207e-07	5.95115e-06	0.463297
ZNF800|168850	HNSC	1.3567	3.8993e-06	0.000440183	0.409001
